# Supplementary material for: Cell Cycle Dynamics during Stomatal Development: Window of MUTE Action and Ramification of Its Loss-of-Function on an Uncommitted Precursor
Source: Plant Cell Physiol. 2023 Jan 4;64(3):325–35. doi: 10.1093/pcp/pcad002 (PMC10016323; doi:10.1093/pcp/pcad002)
Supplement: pcad002_Supp [file pcad002_supp.zip]

Archive with 9 entries (9 files):
- suppl_data/pcp-2022-e-00250-File015.avi
- suppl_data/pcp-2022-e-00250-File016.avi
- suppl_data/pcp-2022-e-00250-File017.avi
- suppl_data/pcp-2022-e-00250-File018.avi
- suppl_data/pcp-2022-e-00250-File019.avi
- suppl_data/pcp-2022-e-00250-File020.avi
- suppl_data/pcp-2022-e-00250-File021.xlsx
- suppl_data/pcp-2022-e-00250-File022.xlsx
- suppl_data/pcp-2022-e-00250-File023.pdf
