# Supplementary material for: Cell Cycle Dynamics during Stomatal Development: Window of MUTE Action and Ramification of Its Loss-of-Function on an Uncommitted Precursor
Source: Plant Cell Physiol. 2023 Jan 4;64(3):325–35. doi: 10.1093/pcp/pcad002 (PMC10016323; doi:10.1093/pcp/pcad002)
Supplement: pcad002_Supp [file pcad002_supp.zip › suppl_data/pcp-2022-e-00250-File021.xlsx]

## Sheet: iMUTE up MUTE bound
iMUTE up and MUTE bound
AGI	Gene Symbol	iMUTE logFC	iMUTE qVal
AT1G01260	JAM2	0.46	1.98e-09
AT1G01650	SPPL4	0.51	2.09e-15
AT1G01690	PRD3	0.4	0.00156
AT1G02730	SOS6	0.41	3.4e-13
AT1G03170	FTM5	0.64	0.00404
AT1G04110	SDD1	3.3	2.17e-101
AT1G04310	ERS2	0.43	1.93e-05
AT1G05230	HDG2	1.12	5.18e-86
AT1G05450	AT1G05450	0.44	0.0807
AT1G05490	chr31	0.45	0.0392
AT1G05950	AT1G05950	0.44	1.46e-05
AT1G06850	bZIP52	0.43	3.14e-05
AT1G07220	AT1G07220	0.56	7.32e-11
AT1G07400	AT1G07400	0.44	0.0245
AT1G08630	THA1	1.39	1.09e-22
AT1G08920	ESL1	0.46	2.93e-09
AT1G09415	NIMIN-3	0.59	3.27e-08
AT1G09470	AT1G09470	0.86	2.41e-18
AT1G10780	AT1G10780	0.81	5.52e-16
AT1G11260	STP1	0.45	7.98e-18
AT1G11850	AT1G11850	0.98	2.49e-60
AT1G12420	ACR8	0.41	0.00024
AT1G12430	PAK	0.62	5.4e-24
AT1G12845	AT1G12845	2.07	1.26e-112
AT1G12860	SCRM2	0.43	3.94e-14
AT1G13170	ORP1D	0.4	5.9e-12
AT1G13210	ACA.l	0.5	1.77e-16
AT1G13930	AT1G13930	0.51	2.46e-27
AT1G14200	AT1G14200	0.91	1.76e-13
AT1G14280	PKS2	0.42	5.44e-08
AT1G14350	MYB124	0.85	1.8e-22
AT1G14440	ZHD4	1.27	5.23e-69
AT1G15570	CYCA2;3	0.45	4.55e-07
AT1G15660	CENP-C	0.46	4.44e-11
AT1G15800	AT1G15800	0.68	9.64e-09
AT1G16150	WAKL4	0.46	0.0676
AT1G16220	AT1G16220	0.41	0.000856
AT1G16370	2022-10-06	0.75	1.87e-10
AT1G16820	AT1G16820	0.46	0.00648
AT1G17460	TRFL3	0.48	1.56e-05
AT1G17480	IQD7	0.7	2.43e-06
AT1G17870	EGY3	0.61	9.38e-06
AT1G17990	AT1G17990	0.58	0.0127
AT1G19570	DHAR5	0.46	5.21e-24
AT1G20610	CYCB2;3	0.4	0.000163
AT1G20930	CDKB2;2	0.49	4.76e-06
AT1G21010	AT1G21010	0.8	3.61e-11
AT1G21680	AT1G21680	0.57	1.66e-30
AT1G22770	GI	0.43	1.06e-05
AT1G23710	AT1G23710	0.63	2.95e-07
AT1G25370	AT1G25370	0.49	0.00322
AT1G25560	TEM1	0.58	3.21e-20
AT1G26600	CLE9	1.62	1.24e-31
AT1G27680	APL2	0.61	2.49e-21
AT1G27880	AT1G27880	0.48	1.56e-07
AT1G29910	LHCB1.2	0.64	0.00606
AT1G30620	UXE1	0.42	9.18e-06
AT1G31930	XLG3	0.55	4.54e-17
AT1G31935	AT1G31935	0.56	4.4e-05
AT1G32780	AT1G32780	0.91	1.22e-13
AT1G32930	GALT31A	0.48	4.16e-05
AT1G33930	AT1G33930	0.75	0.000199
AT1G34580	AT1G34580	0.4	0.0434
AT1G44110	CYCA1;1	0.67	3.72e-14
AT1G46264	SCZ	0.65	8.24e-11
AT1G47210	CYCA3;2	0.4	8.85e-09
AT1G47870	E2FC	0.4	2.26e-06
AT1G49032	AT1G49032	0.49	1.33e-05
AT1G51405	AT1G51405	2.63	1.53e-62
AT1G52690	LEA7	0.62	0.00866
AT1G52910	AT1G52910	1.65	3.24e-117
AT1G53060	AT1G53060	0.45	0.0162
AT1G53140	DRP5A	0.48	3.01e-07
AT1G53170	ERF8	0.6	5.57e-06
AT1G53500	RHM2	0.48	3.28e-27
AT1G54385	AT1G54385	0.73	7.03e-18
AT1G55450	AT1G55450	0.56	3.78e-12
AT1G55920	SERAT2;1	0.46	2.32e-12
AT1G56320	AT1G56320	0.41	0.0321
AT1G59540	ZCF125	0.42	1.24e-05
AT1G60110	AT1G60110	1.35	1.1e-21
AT1G61380	SD1-29	0.44	9.1e-10
AT1G61900	AT1G61900	0.44	1.4e-15
AT1G62370	AT1G62370	0.67	1.13e-07
AT1G63180	UGE3	0.41	3.5e-06
AT1G63860	AT1G63860	0.72	3.3e-09
AT1G64950	CYP89A5	0.43	1.94e-14
AT1G65620	AS2	0.68	1.32e-05
AT1G66040	VIM4	0.58	0.00396
AT1G66160	CMPG1	0.8	3.82e-11
AT1G66180	AT1G66180	0.67	1.63e-31
AT1G67320	EMB2813	0.52	9e-13
AT1G67940	NAP3	0.45	2.53e-05
AT1G68350	AT1G68350	0.65	0.00553
AT1G68560	XYL1	0.45	1.32e-27
AT1G68840	TEM2	0.59	9.57e-21
AT1G69320	CLE10	0.55	0.0192
AT1G69830	ATAMY3	0.46	5.77e-18
AT1G69900	AT1G69900	0.41	0.00269
AT1G70505	AT1G70505	0.47	0.00282
AT1G70650	AT1G70650	0.64	2.96e-30
AT1G71170	AT1G71170	0.41	4.68e-05
AT1G71866	AT1G71866	0.84	5.56e-05
AT1G71890	SUC5	0.82	1.31e-06
AT1G72670	iqd8	0.81	1.9e-13
AT1G74310	HSP101	0.43	4.07e-05
AT1G74960	KAS2	0.5	3.08e-35
AT1G75620	AT1G75620	0.41	0.0118
AT1G75640	AT1G75640	1.29	1.16e-69
AT1G75730	AT1G75730	0.58	1.61e-13
AT1G76490	MAD3	0.4	5.12e-22
AT1G76540	CDKB2;1	0.89	3.5e-25
AT1G76600	AT1G76600	1.24	6.76e-19
AT1G76650	CML38	0.43	0.0928
AT1G76680	OPR1	0.5	0.000452
AT1G78340	GSTU22	0.8	8.08e-09
AT1G78895	AT1G78895	0.41	0.00184
AT1G79060	AT1G79060	0.41	0.000441
AT1G80080	TMM	2.2	0
AT2G02540	ZHD3	0.4	0.0134
AT2G03280	AT2G03280	0.53	1.64e-05
AT2G07170	AT2G07170	0.58	6.75e-11
AT2G14890	AGP9	0.45	1.17e-13
AT2G15170	AT2G15170	0.5	1
AT2G15830	AT2G15830	0.43	0.00763
AT2G17120	LYP1	0.48	3.69e-11
AT2G17780	MCA2	1.52	3.74e-85
AT2G18270	AT2G18270	0.41	1.29e-05
AT2G18280	TLP2	0.45	1e-15
AT2G19660	AT2G19660	0.5	0.00554
AT2G19920	AT2G19920	0.87	4.24e-07
AT2G20670	AT2G20670	0.4	2.14e-07
AT2G21380	AT2G21380	0.51	3.3e-20
AT2G22800	HAT9	1.09	3.91e-18
AT2G24490	RPA32A	0.56	6.43e-13
AT2G24580	AT2G24580	0.47	7.88e-13
AT2G25625	AT2G25625	0.45	0.0743
AT2G25900	ATTZF1	0.81	6.27e-17
AT2G27385	AT2G27385	1.77	3.09e-200
AT2G28210	ATACA2	0.7	0.00271
AT2G28830	PUB12	0.53	5.46e-06
AT2G28840	XBAT31	0.61	3.66e-38
AT2G28900	OEP16-1	1.26	5.23e-107
AT2G30250	WRKY25	0.51	1.11e-05
AT2G30410	TFCA	0.4	1.05e-07
AT2G30820	AT2G30820	0.73	4.05e-06
AT2G31010	AT2G31010	0.71	5.91e-24
AT2G33205	AT2G33205	1.06	3.34e-10
AT2G33793	AT2G33793	0.46	0.00878
AT2G34490	CYP710A2	0.56	7.4e-12
AT2G34510	AT2G34510	1.11	1.76e-79
AT2G36030	AT2G36030	0.46	0.0502
AT2G36200	AT2G36200	0.66	7.78e-21
AT2G36690	AT2G36690	1.49	7.93e-31
AT2G37060	NF-YB8	0.46	1.14e-05
AT2G37300	ABCI16	0.5	0.00015
AT2G38160	AT2G38160	0.66	9.23e-07
AT2G38370	AT2G38370	0.61	4.19e-11
AT2G38940	PHT1;4	0.42	4.02e-07
AT2G39650	AT2G39650	0.5	0.00208
AT2G39660	BIK1	0.59	7.57e-15
AT2G39870	AT2G39870	0.71	8.68e-31
AT2G39920	AT2G39920	0.49	0.00875
AT2G39980	AT2G39980	0.46	8.57e-06
AT2G40550	ETG1	0.53	2.08e-14
AT2G40840	DPE2	0.6	7.2e-38
AT2G40940	ERS1	0.41	7.49e-11
AT2G41280	M10	0.4	1
AT2G42800	RLP29	1.63	1.02e-39
AT2G42840	PDF1	0.92	1.64e-61
AT2G43550	AT2G43550	0.47	1.4e-08
AT2G43870	AT2G43870	0.83	6.79e-11
AT2G44080	ARL	0.48	3.81e-06
AT2G44130	KMD3	0.46	7.1e-06
AT2G44210	AT2G44210	0.88	9.14e-60
AT2G45450	ZPR1	0.57	3.23e-06
AT2G45490	AUR3	0.7	1.33e-05
AT2G45970	LCR	0.71	7.8e-37
AT2G46400	WRKY46	0.48	0.0502
AT2G46420	AT2G46420	0.67	1.45e-39
AT2G46970	PIL1	1.29	9.53e-12
AT2G46980	AtASY3	1.09	1.8e-50
AT2G47520	HRE2	0.43	0.053
AT2G47560	AT2G47560	0.56	0.0103
AT2G48030	AT2G48030	0.72	1.27e-20
AT2G48150	GPX4	0.76	0.000816
AT3G01050	MUB1	0.42	9.31e-06
AT3G01330	E2L2	0.65	9.61e-09
AT3G02630	AT3G02630	0.45	2.9e-16
AT3G02820	AT3G02820	0.44	1.24e-05
AT3G03370	AT3G03370	0.4	0.123
AT3G03660	WOX11	0.9	1.18e-05
AT3G04850	AT3G04850	0.63	3.03e-08
AT3G05155	AT3G05155	0.4	0.0947
AT3G05180	AT3G05180	1.08	1.64e-61
AT3G05200	ATL6	0.74	7.82e-20
AT3G05330	ATTAN	0.41	3.91e-05
AT3G05470	AT3G05470	0.46	0.00013
AT3G06030	NP3	0.46	3.71e-08
AT3G06050	PRXIIF	0.54	1.66e-25
AT3G06130	AT3G06130	0.54	1.59e-17
AT3G06450	AT3G06450	1.03	5.35e-77
AT3G06778	AT3G06778	0.53	2.1e-05
AT3G06840	AT3G06840	0.4	0.000738
AT3G07800	TK1a	0.67	2.92e-18
AT3G07960	PIP5K6	0.75	1.73e-08
AT3G09430	AT3G09430	0.59	0.000112
AT3G09730	AT3G09730	0.85	2.61e-10
AT3G10570	CYP77A6	0.72	2.11e-08
AT3G10720	AT3G10720	0.61	4.18e-19
AT3G11280	AT3G11280	0.4	6.72e-13
AT3G12510	AT3G12510	0.48	0.00978
AT3G13450	DIN4	0.66	7.36e-18
AT3G14560	AT3G14560	1.08	9.16e-26
AT3G14680	CYP72A14	0.51	2.41e-11
AT3G14760	AT3G14760	1.2	5.97e-30
AT3G15550	AT3G15550	0.65	1.06e-10
AT3G16870	GATA17	0.4	9.69e-06
AT3G17360	POK1	0.54	7.71e-13
AT3G17640	AT3G17640	1.43	1.27e-49
AT3G17680	AT3G17680	0.42	0.000405
AT3G18490	ASPG1	0.65	5.59e-54
AT3G19010	AT3G19010	0.9	8.23e-50
AT3G19320	AT3G19320	0.7	0.000857
AT3G20015	AT3G20015	0.7	6.75e-24
AT3G20340	AT3G20340	0.5	0.00607
AT3G20360	AT3G20360	0.51	0.0316
AT3G20860	NEK5	1.4	3.03e-51
AT3G21700	SGP2	0.61	5.36e-07
AT3G22104	AT3G22104	0.51	1.89e-11
AT3G22760	SOL1	1.6	1.32e-103
AT3G22880	DMC1	0.78	3.88e-14
AT3G23670	PAKRP1L	0.51	1.36e-11
AT3G23730	XTH16	1.42	6.3e-124
AT3G23740	AT3G23740	0.55	4.51e-08
AT3G23880	AT3G23880	0.99	4.12e-30
AT3G23890	TOPII	0.57	2.57e-19
AT3G24140	FMA	0.78	5.76e-16
AT3G25730	EDF3	0.42	0.000131
AT3G25760	ERD12	0.45	2.66e-09
AT3G26210	CYP71B23	1.13	1.14e-21
AT3G26740	CCL	0.41	2.6e-13
AT3G26744	SCRM	1.04	4.14e-115
AT3G26960	AT3G26960	2.58	4.93e-118
AT3G27060	TSO2	0.79	8.52e-52
AT3G27400	AT3G27400	0.5	4.64e-07
AT3G28040	AT3G28040	0.5	6.82e-33
AT3G28710	AT3G28710	0.44	0.0288
AT3G28860	PGP19	0.41	1.59e-23
AT3G46110	AT3G46110	0.63	0.00204
AT3G47750	ATATH3	0.41	0.000159
AT3G47800	AT3G47800	0.42	5.73e-16
AT3G49900	AT3G49900	0.91	2.54e-16
AT3G51080	GATA6	0.47	0.000107
AT3G51670	AT3G51670	0.85	1.06e-44
AT3G51930	AT3G51930	0.47	0.00273
AT3G52180	SEX4	0.63	8.93e-28
AT3G52525	OFP6	0.64	0.000498
AT3G54000	AT3G54000	0.42	0.00357
AT3G54180	CDKB1;1	0.92	2.97e-25
AT3G54630	AT3G54630	0.61	2.63e-08
AT3G54740	AT3G54740	0.88	1.78e-19
AT3G54750	AT3G54750	0.4	8.01e-14
AT3G55130	WBC19	1.3	3.3e-81
AT3G55390	AT3G55390	0.49	0.000179
AT3G55840	AT3G55840	0.41	0.000901
AT3G56100	MRLK	0.4	0.000388
AT3G56220	AT3G56220	0.41	0.0583
AT3G56880	AT3G56880	0.65	4.4e-12
AT3G57060	AT3G57060	0.57	4.82e-17
AT3G57120	AT3G57120	0.45	0.000959
AT3G57520	SIP2	0.52	1.92e-34
AT3G57600	AT3G57600	0.82	4.11e-06
AT3G57860	UVI4-LIKE	0.73	2.29e-09
AT3G59850	AT3G59850	0.41	0.0552
AT3G59900	ARGOS	1.39	1.57e-37
AT3G60220	TL4	0.72	1.65e-08
AT3G60520	AT3G60520	0.68	2.27e-07
AT3G60660	AT3G60660	0.61	4.16e-06
AT3G61630	CRF6	0.48	0.000155
AT3G62860	AT3G62860	0.73	1.9e-15
AT3G63480	AT3G63480	0.95	6.7e-15
AT4G00750	AT4G00750	0.85	6.6e-26
AT4G00820	iqd17	0.43	9.17e-09
AT4G01060	ETC3	1.98	6.16e-45
AT4G01070	UGT72B1	0.42	1.52e-15
AT4G01200	AT4G01200	0.53	0.0117
AT4G01250	WRKY22	1.96	1.06e-64
AT4G01335	AT4G01335	1.52	1.03e-13
AT4G01870	AT4G01870	0.58	0.000949
AT4G02100	AT4G02100	0.46	1.57e-08
AT4G02290	GH9B13	0.42	2.62e-08
AT4G03100	AT4G03100	0.46	1.19e-07
AT4G03965	AT4G03965	2.11	9.64e-36
AT4G08850	AT4G08850	0.68	1.47e-07
AT4G09250	AT4G09250	0.4	1.78e-10
AT4G09500	AT4G09500	0.95	2.01e-16
AT4G10630	AT4G10630	0.44	0.00907
AT4G10910	AT4G10910	0.91	3.06e-06
AT4G11070	WRKY41	0.53	0.00311
AT4G11280	ATACS6	0.56	1.5e-05
AT4G11820	MVA1	0.45	1.51e-20
AT4G12270	AT4G12270	0.49	0.0245
AT4G12540	AT4G12540	0.73	1.51e-06
AT4G13505	AT4G13505	0.63	1.57e-22
AT4G13510	ATAMT1;1	0.63	1.6e-22
AT4G14150	PAKRP1	0.4	0.000454
AT4G14310	AT4G14310	0.64	8.45e-25
AT4G14770	TCX2	0.83	1.17e-38
AT4G14800	PBD2	0.41	5.6e-12
AT4G14940	ATAO1	0.85	7.12e-17
AT4G15780	VAMP724	0.7	8.45e-32
AT4G15890	AT4G15890	0.5	1.18e-08
AT4G17085	AT4G17085	0.48	0.00157
AT4G17490	ERF6	0.43	0.0468
AT4G17680	AT4G17680	1.27	2.21e-38
AT4G17730	SYP23	0.43	6.61e-11
AT4G18290	KAT2	0.44	4.67e-05
AT4G18950	AT4G18950	0.42	6.06e-11
AT4G18970	AT4G18970	1.96	1.53e-244
AT4G19170	NCED4	0.55	9.2e-08
AT4G19880	AT4G19880	0.4	4.53e-10
AT4G22860	AT4G22860	0.7	1.02e-07
AT4G22970	RSW4	0.48	2.72e-10
AT4G23060	IQD22	0.68	1.26e-15
AT4G23190	CRK11	0.94	5.98e-12
AT4G23700	CHX17	0.82	5.88e-10
AT4G23920	UGE2	0.96	1.51e-29
AT4G24240	WRKY7	0.56	2.6e-13
AT4G25260	AT4G25260	0.97	3.07e-46
AT4G25620	AT4G25620	1.1	6.99e-94
AT4G25690	AT4G25690	0.69	1.12e-20
AT4G27430	CIP7	0.49	3e-21
AT4G27460	CBSX5	0.59	0.0139
AT4G27480	AT4G27480	0.8	2.99e-06
AT4G27810	AT4G27810	1.82	4.39e-20
AT4G28490	RLK5	1.36	1.6e-53
AT4G29020	AT4G29020	1.46	7.25e-165
AT4G29740	CKX4	0.58	1.04e-06
AT4G30230	AT4G30230	0.9	7.85e-06
AT4G30350	SMXL2	0.41	1.2e-10
AT4G31650	AT4G31650	0.5	1.9e-06
AT4G31805	POLAR	2.77	2.6e-248
AT4G32830	AUR1	0.67	1.08e-12
AT4G33400	AT4G33400	0.48	1.83e-13
AT4G33490	AT4G33490	0.66	1.58e-14
AT4G34131	UGT73B3	0.67	2.21e-16
AT4G34250	KCS16	0.46	0.000204
AT4G34500	AT4G34500	0.57	1.55e-09
AT4G34970	ADF9	0.56	0.000941
AT4G35840	AT4G35840	0.64	1.11e-05
AT4G35930	FBS4	1.07	6.59e-41
AT4G36670	PMT6	0.47	0.00603
AT4G37370	CYP81D8	1.02	5.21e-08
AT4G37630	CYCD5;1	0.79	2.28e-15
AT4G37740	GRF2	0.42	9.24e-06
AT4G37850	AT4G37850	0.51	0.00362
AT4G37980	ELI3-1	1.22	9.31e-100
AT4G39380	AT4G39380	0.54	1.08e-05
AT4G39630	AT4G39630	0.66	1.78e-06
AT5G01445	AT5G01445	0.4	0.0541
AT5G01550	LECRKA4.2	0.43	0.097
AT5G01630	BRCA2B	0.41	5.03e-07
AT5G01990	AT5G01990	0.42	1.19e-05
AT5G02220	SMR4	1.15	7.29e-08
AT5G02540	AT5G02540	0.97	7.1e-17
AT5G04220	SYTC	0.65	2.54e-09
AT5G04330	CYP84A4	0.45	0.00328
AT5G04820	OFP13	0.83	7.97e-15
AT5G05190	AT5G05190	0.4	0.000138
AT5G05930	GC1	0.76	3.93e-25
AT5G05940	ROPGEF5	0.73	7.88e-12
AT5G06710	HAT14	0.79	2.52e-09
AT5G07180	ERL2	0.78	1.16e-31
AT5G07280	EXS	0.86	2.84e-16
AT5G07870	AT5G07870	0.43	3.71e-08
AT5G08670	AT5G08670	0.44	0.0868
AT5G08770	AT5G08770	0.54	0.000227
AT5G10310	AT5G10310	0.83	8.96e-06
AT5G10890	AT5G10890	1.5	2.72e-16
AT5G11160	APT5	0.75	1.29e-13
AT5G11300	CYCA2;2	1.31	8.07e-18
AT5G11510	MYB3R-4	0.62	1.91e-12
AT5G11550	AT5G11550	0.93	6.17e-34
AT5G12110	AT5G12110	0.47	7.33e-09
AT5G13080	WRKY75	0.4	0.0706
AT5G13740	ZIF1	0.5	0.00137
AT5G14230	AT5G14230	0.8	5.91e-13
AT5G14360	AT5G14360	0.89	1.08e-06
AT5G14700	AT5G14700	0.62	4.88e-09
AT5G15050	AT5G15050	0.53	5.44e-10
AT5G15190	AT5G15190	1.88	6.18e-34
AT5G16340	AT5G16340	0.78	9.16e-16
AT5G16350	AT5G16350	0.89	4.34e-14
AT5G16600	MYB43	0.41	0.00251
AT5G17160	AT5G17160	0.77	1.61e-24
AT5G19770	TUA3	0.53	0.0305
AT5G20010	RAN1	0.81	4.07e-103
AT5G20020	RAN2	0.47	8.85e-30
AT5G23400	AT5G23400	0.81	2.07e-19
AT5G24090	CHIA	0.88	1.32e-09
AT5G24330	SDG34	0.42	0.0047
AT5G24910	ELA1	0.55	0.00322
AT5G25580	AT5G25580	0.42	0.00175
AT5G25930	AT5G25930	0.55	4.91e-07
AT5G27420	CNI1	0.53	0.00625
AT5G33290	XGD1	0.54	1.45e-09
AT5G37010	AT5G37010	0.55	2.46e-08
AT5G40780	LHT1	0.49	1.18e-12
AT5G41120	AT5G41120	0.55	3.36e-06
AT5G42900	COR27	0.51	1.38e-06
AT5G44260	TZF5	1.8	1.54e-35
AT5G45440	AT5G45440	0.52	0.00413
AT5G46280	MCM3	0.42	1.23e-13
AT5G46290	KASI	0.41	1.07e-30
AT5G46890	AT5G46890	0.61	0.00697
AT5G47050	AT5G47050	0.68	3.61e-15
AT5G47060	AT5G47060	0.51	9.82e-09
AT5G47240	NUDT8	0.42	0.0278
AT5G47380	AT5G47380	0.42	8.47e-05
AT5G49170	AT5G49170	0.82	1.16e-10
AT5G51210	OLEO3	0.61	0.00913
AT5G52250	RUP1	0.4	0.000158
AT5G52340	EXO70A2	2	5.35e-30
AT5G53030	AT5G53030	1.06	1.28e-09
AT5G54530	AT5G54530	0.61	0.00226
AT5G54970	AT5G54970	0.47	6.02e-10
AT5G55590	QRT1	1.04	3.64e-07
AT5G55830	LecRK-S.7	0.59	0.00035
AT5G56550	OXS3	0.58	8.6e-08
AT5G58280	AT5G58280	0.73	0.000939
AT5G59730	EXO70H7	0.56	9.13e-17
AT5G59732	AT5G59732	0.57	2.88e-14
AT5G60880	BASL	0.91	4.52e-08
AT5G61560	AT5G61560	0.56	0.000156
AT5G62230	ERL1	2	1.78e-128
AT5G62410	TTN3	0.42	4.33e-12
AT5G62550	AT5G62550	1.11	2.26e-43
AT5G62560	AT5G62560	0.48	2.88e-08
AT5G63790	NAC102	0.4	8.47e-11
AT5G63810	BGAL10	0.42	7.12e-14
AT5G63950	CHR24	0.61	6.94e-20
AT5G64170	LNK1	0.45	0.0045
AT5G64630	NFB1	0.53	1.15e-07
AT5G66080	APD9	1.64	1.06e-30
AT5G66440	AT5G66440	0.97	1.97e-25
AT5G66750	SOM4	0.49	8.05e-12
AT5G66800	AT5G66800	0.57	0.000502
AT5G67020	AT5G67020	1.7	1.47e-28
AT5G67080	MAPKKK19	0.56	0.0231
AT5G67100	ICU2	0.52	4e-19
AT5G67360	ARA12	0.55	4.87e-22

## Sheet: iMUTE down MUTE bound
iMUTE down and MUTE bound
AGI	Gene Symbol	iMUTE logFC	iMUTE qVal
AT1G01060	LHY1	-0.47	2.21e-05
AT1G01120	KCS1	-1	2.77e-63
AT1G01140	SnRK3.12	-0.44	1.79e-09
AT1G01320	AT1G01320	-0.42	6.74e-34
AT1G01390	AT1G01390	-0.72	1.65e-06
AT1G01430	TBL25	-0.45	8.02e-16
AT1G01453	AT1G01453	-1.37	5.4e-12
AT1G02220	NAC003	-0.74	1.45e-08
AT1G02340	RSF1	-0.46	0.0227
AT1G02400	GA2OX6	-0.45	0.00131
AT1G03870	FLA9	-0.57	1.33e-28
AT1G04030	AT1G04030	-0.53	2.74e-18
AT1G04240	SHY2	-0.87	4.36e-20
AT1G04250	IAA17	-0.5	1.79e-15
AT1G06160	ORA59	-1.17	1.25e-11
AT1G06180	MYB13	-0.51	6.23e-06
AT1G06360	AT1G06360	-0.86	6.85e-23
AT1G06980	AT1G06980	-0.76	0.000323
AT1G07150	MAPKKK13	-0.75	2.68e-07
AT1G07180	NDA1	-1.2	9.26e-23
AT1G07720	KCS3	-0.48	2.19e-15
AT1G08090	NRT2;1AT	-0.42	0.099
AT1G09090	RBOHB	-0.41	0.00101
AT1G09310	AT1G09310	-0.53	3.53e-22
AT1G09350	GolS3	-0.68	0.00309
AT1G09390	AT1G09390	-0.52	2.31e-05
AT1G09750	AT1G09750	-0.61	3.13e-36
AT1G10550	XTH33	-0.44	0.0226
AT1G11330	AT1G11330	-0.44	2.18e-09
AT1G11460	UMAMIT26	-0.46	0.0495
AT1G12090	ELP	-0.46	3.25e-18
AT1G12460	AT1G12460	-0.49	5.07e-09
AT1G12950	RSH2	-0.84	2.83e-11
AT1G13420	ST4B	-1.05	4.15e-21
AT1G14120	AT1G14120	-0.66	8.82e-09
AT1G14360	UTR3	-0.4	1.61e-06
AT1G15100	RHA2A	-0.55	3.12e-10
AT1G15260	AT1G15260	-0.85	1.61e-31
AT1G15290	AT1G15290	-0.42	4.41e-19
AT1G15460	BOR4	-0.44	0.0265
AT1G15550	GA4	-0.72	1.25e-11
AT1G15580	IAA5	-0.41	0.1
AT1G17830	AT1G17830	-0.52	0.00214
AT1G18400	BEE1	-0.76	1.83e-11
AT1G18410	AT1G18410	-0.57	0.014
AT1G18590	SOT17	-0.95	2.42e-38
AT1G19050	ARR7	-0.42	4.94e-06
AT1G19670	CORI1	-0.88	6.82e-06
AT1G19940	GH9B5	-0.42	0.0596
AT1G20070	AT1G20070	-0.81	1.94e-07
AT1G21440	AT1G21440	-0.45	2.01e-11
AT1G22330	AT1G22330	-0.44	1.44e-06
AT1G22370	UGT85A5	-0.62	0.000839
AT1G22570	AT1G22570	-0.54	1.83e-06
AT1G22600	AT1G22600	-0.43	0.0703
AT1G23010	LPR1	-0.56	4.29e-06
AT1G23090	SULTR3;3	-0.73	1.67e-29
AT1G23110	AT1G23110	-0.73	0.000287
AT1G23310	GGT1	-0.48	6.64e-25
AT1G23390	AT1G23390	-0.63	3.62e-19
AT1G23740	AOR	-0.41	7.56e-12
AT1G25440	BBX15	-0.44	1.15e-13
AT1G26208	AT1G26208	-0.58	5.99e-10
AT1G26770	EXPA10	-0.81	9.05e-42
AT1G26920	AT1G26920	-0.49	1.18e-09
AT1G26945	PRE6	-0.92	1.4e-09
AT1G27360	SPL11	-0.42	0.000803
AT1G29640	AT1G29640	-0.43	0.0201
AT1G29660	AT1G29660	-1.41	1.77e-98
AT1G29670	AT1G29670	-0.84	1.05e-77
AT1G30520	AAE14	-0.5	7.57e-10
AT1G31320	LBD4	-0.41	0.023
AT1G31580	ECS1	-0.83	3.28e-27
AT1G32060	PRK	-0.43	2.9e-19
AT1G32900	GBSS1	-0.53	0.00805
AT1G33260	AT1G33260	-0.41	0.00642
AT1G33590	AT1G33590	-0.42	2.22e-13
AT1G34245	EPF2	-0.47	0.015
AT1G44350	ILL6	-0.57	6.17e-06
AT1G45010	AT1G45010	-0.83	1.16e-09
AT1G45201	TLL1	-0.49	2.37e-17
AT1G49730	AT1G49730	-0.42	7.35e-11
AT1G51500	WBC12	-0.4	2.09e-14
AT1G51680	AT4CL1	-0.55	1.03e-30
AT1G51805	AT1G51805	-0.52	1.48e-12
AT1G52100	AT1G52100	-0.97	7.78e-47
AT1G52290	PERK15	-0.62	1.15e-07
AT1G52770	AT1G52770	-0.5	0.0248
AT1G53430	AT1G53430	-0.58	5.56e-25
AT1G54010	GLL23	-0.94	5.62e-92
AT1G54030	NUC	-0.43	2.61e-17
AT1G54940	PGSIP4	-0.42	0.0424
AT1G55020	LOX1	-0.68	1.1e-27
AT1G55260	LTPG6	-0.8	5.72e-34
AT1G55370	NDF5	-0.45	1.16e-09
AT1G58270	ZW9	-0.63	1.06e-22
AT1G58290	HEMA1	-0.42	2.51e-18
AT1G58520	RXW8	-0.59	1.38e-12
AT1G60950	FED A	-0.46	4.39e-20
AT1G61930	AT1G61930	-0.54	0.00554
AT1G62280	SLAH1	-0.64	0.0045
AT1G62660	AT1G62660	-0.71	7.9e-57
AT1G62770	AT1G62770	-0.59	1.05e-08
AT1G64400	LACS3	-0.49	1.67e-05
AT1G64500	AT1G64500	-0.56	1.59e-13
AT1G65490	AT1G65490	-1.06	6.74e-13
AT1G65840	PAO4	-0.45	2.56e-19
AT1G66130	AT1G66130	-0.49	1.85e-07
AT1G66190	AT1G66190	-0.7	3.68e-06
AT1G67560	LOX6	-0.42	1.83e-09
AT1G67900	AT1G67900	-0.86	2.43e-19
AT1G67910	AT1G67910	-0.68	1.87e-09
AT1G68440	AT1G68440	-0.4	8.7e-10
AT1G68520	BBX14	-0.41	8.31e-15
AT1G69040	ACR4	-0.49	4.24e-14
AT1G69325	AT1G69325	-0.45	0.0577
AT1G69530	EXPA1	-1.26	2.95e-214
AT1G69730	AT1G69730	-0.54	8.88e-07
AT1G69760	AT1G69760	-0.58	9.19e-17
AT1G69870	NRT1.7	-0.77	1.86e-55
AT1G70000	AT1G70000	-0.6	2.51e-08
AT1G70700	TIFY7	-1	4.04e-30
AT1G70790	AT1G70790	-0.53	0.000148
AT1G72030	AT1G72030	-0.78	2.72e-15
AT1G72140	AT1G72140	-0.49	4.65e-05
AT1G72430	SAUR78	-0.45	9.42e-15
AT1G72450	TIFY11B	-0.46	2.3e-06
AT1G72500	AT1G72500	-0.54	3.73e-13
AT1G72520	LOX4	-0.54	0.0107
AT1G73600	AT1G73600	-1.22	1.59e-17
AT1G73805	SARD1	-0.5	0.0421
AT1G74070	AT1G74070	-0.49	2.93e-17
AT1G74100	SOT16	-0.59	1.81e-21
AT1G74670	GASA6	-1.79	1.65e-115
AT1G75190	AT1G75190	-0.63	4.23e-06
AT1G75490	AT1G75490	-0.45	0.0711
AT1G75580	SAUR51	-0.63	2.23e-05
AT1G75710	AT1G75710	-0.63	7.97e-13
AT1G76110	AT1G76110	-0.98	3.01e-17
AT1G76790	IGMT5	-0.57	1.75e-22
AT1G76890	GT2	-0.4	1.37e-11
AT1G78020	AT1G78020	-0.67	2.64e-21
AT1G78070	AT1G78070	-0.72	3.58e-16
AT1G78100	AUF1	-0.78	3.72e-27
AT1G78170	AT1G78170	-0.46	1.19e-07
AT1G78230	AT1G78230	-1.82	2.61e-70
AT1G78370	GSTU20	-1.05	5.21e-138
AT1G78450	AT1G78450	-0.67	9.15e-07
AT1G78570	ROL1	-0.4	2.53e-16
AT1G78820	AT1G78820	-0.76	1.03e-48
AT1G78830	AT1G78830	-0.67	4.11e-33
AT1G78850	AT1G78850	-0.64	6.98e-53
AT1G80050	PHT1.1	-0.4	6.86e-05
AT2G01420	PIN4	-0.99	6.52e-70
AT2G01670	NUDT17	-0.77	1.91e-36
AT2G01890	PAP8	-0.57	7.24e-12
AT2G02810	UTR1	-0.41	0.000383
AT2G03980	AT2G03980	-0.41	7.9e-07
AT2G13610	ABCG5	-0.57	5.63e-09
AT2G14750	ATAKN1	-0.5	1.02e-14
AT2G15090	KCS8	-0.63	2.46e-22
AT2G16280	KCS9	-0.4	1.56e-12
AT2G18300	HBI1	-0.64	4.57e-23
AT2G18328	RL4	-0.71	1.23e-06
AT2G19870	AT2G19870	-0.44	1.63e-17
AT2G20610	SUR1	-0.68	5.51e-32
AT2G21210	SAUR6	-0.48	4.11e-12
AT2G21330	FBA1	-0.88	7.24e-55
AT2G22200	AT2G22200	-0.51	0.000258
AT2G22330	CYP79B3	-0.57	1.16e-25
AT2G22590	AT2G22590	-0.8	2.02e-06
AT2G22770	NAI1	-0.8	4.07e-23
AT2G22990	SNG1	-0.74	5.33e-44
AT2G23130	ATAGP17	-0.6	1.16e-14
AT2G23170	GH3.3	-0.66	1.18e-07
AT2G23180	CYP96A1	-0.52	0.000891
AT2G23430	KRP1	-0.66	1.4e-08
AT2G23760	SAW2	-0.62	9.69e-13
AT2G24150	HHP3	-0.44	4.08e-12
AT2G24545	AT2G24545	-0.55	5.15e-05
AT2G24560	AT2G24560	-0.72	0.00203
AT2G25090	SnRK3.18	-0.57	0.000276
AT2G25450	AT2G25450	-0.45	2.15e-16
AT2G28140	AT2G28140	-0.42	0.0531
AT2G28190	CZSOD2	-0.41	1.3e-18
AT2G28470	BGAL8	-0.41	2.9e-14
AT2G28780	AT2G28780	-0.76	2.05e-10
AT2G28950	EXPA6	-0.91	3.35e-70
AT2G29440	GSTU6	-0.58	6.62e-05
AT2G30010	TBL45	-1	7.58e-66
AT2G30040	MAPKKK14	-0.71	1.35e-11
AT2G30100	AT2G30100	-0.4	5.69e-05
AT2G30424	TCL2	-0.64	0.000134
AT2G30520	RPT2	-0.68	1.58e-57
AT2G30600	AT2G30600	-0.51	6.28e-25
AT2G31220	AT2G31220	-0.54	0.0271
AT2G31730	AT2G31730	-0.45	7.08e-05
AT2G32100	OFP16	-0.68	6.2e-05
AT2G32960	PFA-DSP2	-0.45	2.14e-05
AT2G33050	RLP26	-0.49	2.91e-10
AT2G33051	AT2G33051	-0.5	1.08e-10
AT2G34180	WL2	-0.51	0.00229
AT2G34810	AT2G34810	-0.4	0.000167
AT2G35760	AT2G35760	-0.43	0.00852
AT2G36630	AT2G36630	-0.63	5.76e-17
AT2G36885	AT2G36885	-0.41	7.07e-05
AT2G37040	PAL1	-0.61	5.54e-42
AT2G37640	EXP3	-0.48	5.15e-12
AT2G38170	RCI4	-0.87	3.83e-39
AT2G38210	PDX1L4	-0.69	6.17e-29
AT2G38230	PDX1.1	-0.71	6.88e-33
AT2G38540	LTP1	-0.42	5.99e-23
AT2G38760	AtANN3	-0.43	0.000625
AT2G38860	YLS5	-0.6	1.48e-11
AT2G39250	SNZ	-0.62	9.16e-09
AT2G39710	AT2G39710	-0.7	1.05e-10
AT2G39730	RCA	-0.44	1.37e-15
AT2G40100	LHCB4.3	-0.45	8.36e-06
AT2G40130	SMXL8	-0.42	0.049
AT2G40300	FER4	-0.46	3.87e-06
AT2G40435	AT2G40435	-0.51	0.0257
AT2G40475	ASG8	-0.95	4.69e-25
AT2G41090	AT2G41090	-0.41	7.46e-08
AT2G41310	RR3	-0.48	7.25e-16
AT2G41700	AtABCA1	-0.46	1.54e-17
AT2G41870	AT2G41870	-0.59	0.000161
AT2G41905	AT2G41905	-0.65	0.00564
AT2G41990	AT2G41990	-0.61	7.74e-05
AT2G42170	AT2G42170	-0.67	1.42e-07
AT2G43140	AT2G43140	-0.41	0.0142
AT2G43340	AT2G43340	-0.46	3.18e-07
AT2G43840	UGT74F1	-0.4	0.00206
AT2G44830	AT2G44830	-0.4	2.34e-06
AT2G45180	AT2G45180	-0.44	2.59e-24
AT2G45210	SAUR36	-0.41	0.0153
AT2G45660	SOC1	-0.47	0.00022
AT2G45680	TCP9	-0.55	8.25e-10
AT2G45820	AT2G45820	-0.46	1.38e-14
AT2G45830	DTA2	-0.49	5.2e-05
AT2G45900	TRM13	-1.36	2.88e-24
AT2G46530	ARF11	-0.63	1.77e-08
AT2G46650	CYTB5-C	-1.11	5.96e-52
AT2G46660	EOD3	-0.58	0.000398
AT2G46710	ROPGAP3	-0.63	1.38e-16
AT2G46860	PPa3	-0.97	5.69e-08
AT2G47370	AT2G47370	-0.45	0.00313
AT2G47440	AT2G47440	-0.4	1.06e-09
AT2G47460	PFG1	-0.44	2.44e-05
AT3G01550	PPT2	-0.51	0.00186
AT3G01860	AT3G01860	-0.54	4.79e-09
AT3G02910	AT3G02910	-0.63	1.29e-20
AT3G03770	AT3G03770	-0.53	5.58e-19
AT3G03780	MS2	-0.65	1.5e-40
AT3G04140	AT3G04140	-0.62	2.73e-10
AT3G04290	LTL1	-0.59	3.21e-25
AT3G04720	PR4	-0.54	0.00214
AT3G05600	AT3G05600	-0.55	1.43e-06
AT3G05800	AIF1	-0.82	1.06e-16
AT3G06145	AT3G06145	-0.47	0.000125
AT3G06160	AT3G06160	-0.4	0.117
AT3G06435	AT3G06435	-0.43	0.0369
AT3G06500	A/N-InvC	-0.52	1.38e-09
AT3G06520	AT3G06520	-0.55	0.00822
AT3G06640	AT3G06640	-0.47	0.0476
AT3G10985	WI12	-0.42	3.21e-08
AT3G11110	AT3G11110	-0.5	0.0133
AT3G11370	AT3G11370	-0.44	0.0466
AT3G11580	AT3G11580	-0.56	0.00521
AT3G11660	NHL1	-0.56	5.89e-11
AT3G11720	AT3G11720	-0.59	1.73e-12
AT3G11750	FOLB1	-0.46	0.0188
AT3G13520	ATAGP12	-0.56	3.78e-23
AT3G13980	AT3G13980	-0.5	0.00236
AT3G14210	ESM1	-0.77	3.41e-10
AT3G15540	MSG2	-0.55	0.00778
AT3G16370	AT3G16370	-0.97	1.38e-59
AT3G16380	PAB6	-0.42	0.103
AT3G16450	JAL33	-0.76	3.17e-66
AT3G16460	JAL34	-0.76	4.6e-90
AT3G16570	RALF23	-0.49	2.04e-09
AT3G16690	SWEET16	-0.59	1.87e-05
AT3G16800	AT3G16800	-0.41	0.0125
AT3G17040	HCF107	-0.43	1.01e-13
AT3G17185	TASIR-ARF	-0.75	7.97e-15
AT3G17860	TIFY6B	-0.49	2.04e-06
AT3G18010	WOX1	-0.64	4.5e-08
AT3G18050	AT3G18050	-0.4	1.25e-10
AT3G18170	AT3G18170	-0.49	3.98e-05
AT3G18830	PMT5	-0.64	1.54e-15
AT3G19450	CAD4	-0.48	1.32e-25
AT3G20460	AT3G20460	-0.75	6.72e-06
AT3G21080	AT3G21080	-0.49	0.0464
AT3G21270	DOF2	-0.67	7.66e-09
AT3G21560	UGT84A2	-0.57	1.82e-25
AT3G21690	AT3G21690	-0.64	1.01e-34
AT3G21790	AT3G21790	-0.4	3.28e-05
AT3G22890	APS1	-0.41	3.62e-11
AT3G23030	IAA2	-0.5	2.59e-12
AT3G23080	AT3G23080	-0.4	4.02e-06
AT3G23170	AT3G23170	-0.47	0.00179
AT3G23410	FAO3	-0.57	3.27e-13
AT3G23810	SAHH2	-0.43	2.2e-21
AT3G23840	CER26-LIKE	-0.43	5.02e-05
AT3G23930	AT3G23930	-0.48	0.00873
AT3G24420	AT3G24420	-0.4	0.00566
AT3G25640	AT3G25640	-0.48	0.0115
AT3G25700	AT3G25700	-0.6	1.29e-10
AT3G25882	NIMIN-2	-0.49	0.0465
AT3G25900	HMT-1	-0.45	1.53e-06
AT3G26450	AT3G26450	-0.5	2.99e-20
AT3G27170	CLC-B	-0.47	8.3e-16
AT3G27690	LHCB2.4	-0.42	0.021
AT3G28170	AT3G28170	-0.45	0.0752
AT3G29030	EXPA5	-1.12	6.59e-41
AT3G29575	AFP3	-0.53	6.15e-05
AT3G30180	CYP85A2	-0.56	1.43e-09
AT3G30775	PRODH	-0.65	4.82e-36
AT3G32030	AT3G32030	-0.54	0.00953
AT3G44990	XTR8	-0.81	8.91e-12
AT3G45780	RPT1	-0.68	7.52e-40
AT3G45840	AT3G45840	-0.44	0.0459
AT3G46700	AT3G46700	-0.49	4.57e-09
AT3G47250	AT3G47250	-0.47	1.26e-17
AT3G47600	MYB94	-0.43	0.000244
AT3G49860	ATARLA1B	-0.48	0.00567
AT3G50240	KICP-02	-0.54	5.65e-16
AT3G50350	AT3G50350	-0.67	8.96e-06
AT3G50560	AT3G50560	-0.67	3.69e-07
AT3G50610	AT3G50610	-0.59	0.0137
AT3G50750	BEH1	-0.61	2.15e-07
AT3G51240	TT6	-0.59	3.68e-19
AT3G51540	AT3G51540	-0.41	0.00448
AT3G51600	LTP5	-0.52	2.81e-23
AT3G51860	CAX3	-1.06	2.72e-15
AT3G51870	AT3G51870	-0.62	4.86e-30
AT3G51895	SULTR3;1	-0.57	0.00609
AT3G52720	CAH1	-0.77	2.93e-30
AT3G53260	PAL2	-0.57	1.24e-30
AT3G53420	PIP2A	-0.76	1.7e-64
AT3G54990	SMZ	-0.65	2.03e-15
AT3G55120	TT5	-0.58	1.81e-18
AT3G56290	AT3G56290	-0.71	1.66e-22
AT3G58070	GIS	-0.97	1.92e-06
AT3G58120	BZIP61	-0.63	3.87e-22
AT3G58820	AT3G58820	-0.41	0.0186
AT3G59050	PAO3	-0.47	1.79e-12
AT3G59340	AT3G59340	-1.25	2.31e-20
AT3G59710	AT3G59710	-0.52	0.000742
AT3G60540	AT3G60540	-0.45	0.0728
AT3G61260	AT3G61260	-0.42	1.44e-11
AT3G61420	AT3G61420	-0.54	4.9e-12
AT3G61550	AT3G61550	-0.52	3.45e-07
AT3G61750	AT3G61750	-0.43	0.00181
AT3G61890	HB-12	-0.51	0.00708
AT3G61920	AT3G61920	-1.88	5.47e-27
AT3G61950	AT3G61950	-0.44	0.00773
AT3G62700	MRP10	-0.42	1.13e-16
AT4G00050	UNE10	-0.93	2.06e-48
AT4G00330	CRCK2	-0.56	1.92e-14
AT4G00360	CYP86A2	-0.42	1.1e-12
AT4G01080	TBL26	-0.41	0.00448
AT4G03070	AOP1.1	-0.58	6.44e-05
AT4G09820	TT8	-1.1	2.97e-08
AT4G12440	APT4	-0.64	0.00433
AT4G12970	STOMAGEN	-0.77	3.3e-10
AT4G13840	CER26	-0.7	6.15e-29
AT4G14400	ACD6	-0.87	1.22e-18
AT4G14560	IAA1	-0.42	0.0076
AT4G14690	ELIP2	-1.14	6.11e-21
AT4G15210	RAM1	-0.61	0.0107
AT4G15440	HPL1	-0.72	1.57e-05
AT4G15480	UGT84A1	-0.71	3.89e-06
AT4G15620	AT4G15620	-1.1	2.42e-23
AT4G15630	AT4G15630	-0.5	2.19e-08
AT4G16380	AT4G16380	-0.57	1.56e-30
AT4G16390	SVR7	-0.41	3.57e-18
AT4G16490	AT4G16490	-0.43	2.33e-15
AT4G16690	MES16	-0.44	0.00121
AT4G16980	AT4G16980	-0.55	1.81e-28
AT4G17245	AT4G17245	-0.46	4.94e-07
AT4G17670	AT4G17670	-0.52	0.00784
AT4G17880	MYC4	-0.45	6.27e-08
AT4G18220	AT4G18220	-0.89	3.52e-09
AT4G19380	AT4G19380	-0.55	6.63e-08
AT4G19520	AT4G19520	-0.42	2.72e-05
AT4G19530	AT4G19530	-0.88	1.09e-58
AT4G20260	PCAP1	-0.42	2.2e-18
AT4G21445	AT4G21445	-0.53	2.34e-09
AT4G21620	AT4G21620	-0.45	2.93e-12
AT4G21745	AT4G21745	-0.63	0.00782
AT4G21903	AT4G21903	-0.57	0.00649
AT4G21910	AT4G21910	-0.81	6.16e-45
AT4G22110	AT4G22110	-0.43	0.07
AT4G22560	AT4G22560	-0.48	0.0492
AT4G22890	PGR5-LIKE A	-0.4	4.69e-09
AT4G23250	RKC1	-0.66	6.72e-13
AT4G23670	AT4G23670	-0.53	5.27e-17
AT4G23680	AT4G23680	-0.59	1.8e-17
AT4G23730	AT4G23730	-0.46	3.77e-10
AT4G23990	CSLG3	-0.61	0.000262
AT4G24110	AT4G24110	-0.44	0.0623
AT4G24350	AT4G24350	-0.58	1.73e-11
AT4G24510	VC2	-0.69	2.73e-33
AT4G24660	ZHD2	-0.4	0.00032
AT4G24780	AT4G24780	-0.57	2.76e-24
AT4G25420	GA5	-0.44	0.086
AT4G25780	AT4G25780	-0.61	1.53e-05
AT4G25830	AT4G25830	-0.57	2.41e-10
AT4G25960	PGP2	-0.47	7.18e-20
AT4G26850	VTC2	-0.46	1.5e-25
AT4G27030	FADA	-0.43	2.22e-11
AT4G27560	AT4G27560	-0.87	9.55e-45
AT4G27852	AT4G27852	-0.59	8.68e-06
AT4G27860	MEB1	-0.74	9.1e-44
AT4G28680	TYRDC1	-0.49	0.0234
AT4G29310	AT4G29310	-0.45	4.63e-07
AT4G29800	PLP8	-0.41	0.0064
AT4G30320	AT4G30320	-0.5	0.0132
AT4G30470	AT4G30470	-0.48	3.38e-11
AT4G30530	GGP1	-0.49	6.59e-21
AT4G30650	AT4G30650	-0.44	3.51e-08
AT4G31500	SUR2	-0.7	8.37e-25
AT4G31800	WRKY18	-0.51	6.48e-07
AT4G32480	AT4G32480	-0.51	2.36e-05
AT4G33010	GLDP1	-0.55	3.87e-34
AT4G33666	AT4G33666	-0.51	1.49e-08
AT4G34220	AT4G34220	-0.96	4.39e-47
AT4G34610	BLH6	-0.41	2.41e-09
AT4G34760	SAUR50	-0.61	5e-10
AT4G35030	AT4G35030	-0.75	3.99e-15
AT4G36220	FAH1	-0.57	9.54e-33
AT4G36500	AT4G36500	-0.54	2.34e-06
AT4G36540	BEE2	-0.5	2.18e-16
AT4G37080	AT4G37080	-0.6	2e-24
AT4G37240	AT4G37240	-0.55	0.0024
AT4G37320	CYP81D5	-0.59	1.76e-11
AT4G37470	KAI2	-0.42	1.44e-11
AT4G37580	UNS2	-0.45	0.00448
AT4G38690	AT4G38690	-0.56	1.84e-08
AT4G38770	PRP4	-0.84	3.13e-76
AT4G38840	SAUR14	-1.13	4.76e-35
AT4G38860	SAUR16	-1.92	1.29e-55
AT4G39330	CAD9	-0.69	7.01e-53
AT4G39770	TPPH	-0.45	0.000727
AT4G39940	APK2	-0.83	1.78e-36
AT4G39950	CYP79B2	-0.74	6.68e-43
AT5G01015	AT5G01015	-0.82	5.39e-08
AT5G01075	AT5G01075	-0.55	9.33e-05
AT5G01240	LAX1	-0.76	2.31e-26
AT5G01595	AT5G01595	-0.65	0.00452
AT5G01600	FER1	-0.65	0.0048
AT5G01790	AT5G01790	-0.62	3.63e-05
AT5G01880	DAFL2	-0.45	0.00358
AT5G02170	AT5G02170	-0.8	3.37e-06
AT5G02890	AT5G02890	-1.31	5.18e-45
AT5G03380	AT5G03380	-0.5	9.09e-14
AT5G03620	AT5G03620	-0.79	0.000485
AT5G03760	RAT4	-0.55	8.9e-18
AT5G04140	GLUS	-0.44	5.91e-26
AT5G04530	KCS19	-0.51	9.1e-21
AT5G04590	SIR	-0.55	2.27e-31
AT5G05840	AT5G05840	-0.46	0.0493
AT5G06530	AtABCG22	-0.43	9.45e-08
AT5G06790	AT5G06790	-0.59	8.51e-07
AT5G06990	AT5G06990	-0.53	0.00449
AT5G07190	ATS3	-0.58	0.0143
AT5G07990	TT7	-0.77	4.58e-12
AT5G08150	SOB5	-0.54	0.028
AT5G08260	scpl35	-0.56	7.51e-25
AT5G08330	TCP11	-0.46	1.53e-08
AT5G09970	CYP78A7	-0.63	0.000377
AT5G10150	AT5G10150	-0.58	4.88e-08
AT5G10380	RING1	-0.49	0.0388
AT5G10990	SAUR69	-0.79	0.000426
AT5G11070	AT5G11070	-0.67	1.28e-24
AT5G11420	AT5G11420	-0.81	6.35e-54
AT5G11590	TINY2	-0.66	0.000361
AT5G11610	AT5G11610	-0.71	0.000114
AT5G11740	ATAGP15	-0.45	2.64e-16
AT5G11790	NDL2	-0.46	4.97e-18
AT5G12050	AT5G12050	-0.61	6.9e-09
AT5G12900	AT5G12900	-0.42	2.32e-06
AT5G13130	AT5G13130	-0.68	7.44e-05
AT5G13180	VNI2	-0.62	1.33e-30
AT5G13400	AT5G13400	-0.74	1.75e-24
AT5G13930	TT4	-0.55	4.9e-22
AT5G14200	IMD1	-0.91	2.28e-90
AT5G14330	AT5G14330	-0.71	5.08e-23
AT5G15310	MYB16	-1.13	1.29e-22
AT5G17040	AT5G17040	-0.82	7.35e-08
AT5G17050	UGT78D2	-0.41	5.55e-13
AT5G17300	RVE1	-0.54	1.31e-08
AT5G17310	UGP2	-0.47	4.07e-13
AT5G18460	AT5G18460	-0.55	5.68e-15
AT5G19260	FAF3	-0.49	1.9e-05
AT5G20110	AT5G20110	-0.43	0.000674
AT5G20250	RS6	-0.42	9.72e-28
AT5G20630	GLP3B	-0.58	5.98e-35
AT5G20740	AT5G20740	-0.81	4.09e-09
AT5G20790	AT5G20790	-0.49	0.0263
AT5G21100	AT5G21100	-0.62	3.25e-18
AT5G21482	CKX7	-0.79	5.59e-18
AT5G22090	AT5G22090	-0.4	6.35e-16
AT5G23010	MAM1	-1.11	1.92e-94
AT5G23280	AT5G23280	-0.61	3.89e-21
AT5G23730	RUP2	-0.43	0.000745
AT5G24150	SQP1	-1.57	9.55e-64
AT5G24210	AT5G24210	-0.58	4.96e-05
AT5G24570	AT5G24570	-0.9	3.21e-20
AT5G25140	CYP71B13	-0.45	0.0444
AT5G25220	KNAT3	-0.69	6.16e-21
AT5G25460	DGR2	-0.58	8.81e-29
AT5G25610	RD22	-0.75	4.27e-30
AT5G27030	TPR3	-0.44	4.46e-11
AT5G27360	SFP2	-0.78	3.1e-13
AT5G33355	AT5G33355	-0.61	0.00172
AT5G35190	EXT13	-0.77	1.36e-27
AT5G35940	AT5G35940	-0.77	1.72e-15
AT5G37260	RVE2	-0.61	1.3e-30
AT5G38020	AT5G38020	-0.94	8.02e-16
AT5G38420	RBCS2B	-0.48	1.03e-22
AT5G38700	AT5G38700	-0.5	0.0261
AT5G38710	AT5G38710	-0.84	9.54e-05
AT5G39860	PRE1	-0.44	0.0599
AT5G40380	CRK42	-0.75	1.03e-11
AT5G40390	SIP1	-0.57	1.13e-24
AT5G40450	AT5G40450	-0.68	2.34e-37
AT5G41080	GDPD2	-0.44	4.35e-07
AT5G41400	AT5G41400	-0.43	0.00244
AT5G41590	AT5G41590	-0.44	0.0713
AT5G41761	AT5G41761	-0.63	0.00789
AT5G43150	AT5G43150	-0.55	1.63e-06
AT5G43760	KCS20	-0.54	6.58e-34
AT5G43860	CLH2	-0.45	0.00336
AT5G43870	AT5G43870	-0.81	1.94e-17
AT5G44680	AT5G44680	-1.05	1.36e-35
AT5G45580	AT5G45580	-0.44	0.0376
AT5G45960	AT5G45960	-0.4	0.116
AT5G46110	TPT	-0.47	1.06e-21
AT5G46690	bHLH071	-1.09	1.03e-20
AT5G47610	AT5G47610	-0.84	7.89e-21
AT5G47800	AT5G47800	-0.56	1.47e-06
AT5G48490	AT5G48490	-1.32	1.39e-17
AT5G49100	AT5G49100	-0.5	4.49e-08
AT5G49360	BXL1	-0.56	6.55e-21
AT5G49740	FRO7	-0.55	4.06e-15
AT5G49770	AT5G49770	-0.84	9.54e-10
AT5G50820	NAC097	-0.44	0.0497
AT5G50915	AT5G50915	-0.71	2.18e-06
AT5G51460	TPPA	-0.71	8.74e-30
AT5G52882	AT5G52882	-0.67	8.84e-53
AT5G52900	MAKR6	-1.02	3.18e-15
AT5G54060	UGT79B1	-1.26	2.68e-15
AT5G54145	AT5G54145	-0.55	2.24e-05
AT5G54160	OMT1	-0.54	6.41e-29
AT5G54250	HLM1	-0.76	6.6e-32
AT5G54510	GH3.6	-0.42	2.84e-08
AT5G55620	AT5G55620	-1.07	9.96e-40
AT5G56860	GNC	-0.93	1.06e-51
AT5G57170	AT5G57170	-0.52	3.8e-12
AT5G57180	CIA2	-0.91	1.62e-67
AT5G57340	AT5G57340	-0.46	0.00453
AT5G57390	PLT5	-0.41	0.00455
AT5G57530	XTH12	-0.96	2e-08
AT5G57625	AT5G57625	-0.83	1.37e-29
AT5G57760	AT5G57760	-0.65	3.43e-10
AT5G57780	P1R1	-0.6	0.000151
AT5G57785	AT5G57785	-0.42	2.71e-05
AT5G58910	LAC16	-0.59	0.00956
AT5G59340	WOX2	-0.51	0.04
AT5G60400	AT5G60400	-0.48	6.23e-07
AT5G60890	MYB34	-0.73	3.01e-23
AT5G61270	PIF7	-0.66	6.42e-08
AT5G61412	AT5G61412	-0.54	0.0249
AT5G61420	PMG1	-0.55	7.44e-24
AT5G61570	AT5G61570	-0.54	1.95e-06
AT5G62140	AT5G62140	-0.53	3.93e-10
AT5G62280	AT5G62280	-0.91	6.39e-16
AT5G62350	AT5G62350	-0.4	1.37e-15
AT5G62360	AT5G62360	-1.31	5.06e-28
AT5G62730	AT5G62730	-1.13	2.04e-07
AT5G63160	BT1	-0.59	1.03e-24
AT5G63180	AT5G63180	-0.98	1.06e-31
AT5G63450	CYP94B1	-0.46	0.000344
AT5G63530	FP3	-0.61	9.7e-14
AT5G64120	PRX71	-0.55	3.78e-14
AT5G64570	XYL4	-0.59	7.62e-36
AT5G64572	AT5G64572	-0.58	1.24e-27
AT5G64770	RGF9	-0.74	2.38e-17
AT5G64780	AT5G64780	-0.88	1.97e-07
AT5G64810	WRKY51	-0.48	0.0556
AT5G64850	AT5G64850	-0.42	6.66e-07
AT5G65310	HB5	-0.5	1.09e-22
AT5G65320	AT5G65320	-0.48	0.0309
AT5G65730	XTH6	-1.08	2.01e-35
AT5G65890	ACR1	-0.76	0.000176
AT5G67030	ZEP	-0.46	1.28e-14
AT5G67160	EPS1	-0.43	0.00862
AT5G67300	MYBR1	-0.51	6.9e-14
AT5G67385	AT5G67385	-0.48	9.89e-27
AT5G67400	RHS19	-1.01	1.39e-51

## Sheet: Cellcycle_iMUTEupdownMUTEbound
26 gene (cell cycle, iMUTE up, MUTE bound)
Locus Identifier	Primary Gene Symbol	iMUTE logFC	iMUTE qVal
AT1G14350	FOUR LIPS (FLP)	0.85	1.8e-22
AT1G15570	CYCLIN A2;3 (CYCA2;3)	0.45	4.55e-07
AT1G20610	CYCLIN B2;3 (CYCB2;3)	0.4	0.000163
AT1G20930	CYCLIN-DEPENDENT KINASE B2;2 (CDKB2;2)	0.49	4.76e-06
AT1G44110	CYCLIN A1;1 (CYCA1;1)	0.67	3.72e-14
AT1G47210	CYCA3;2	0.4	8.85e-09
AT1G47870	(ATE2F2)	0.4	2.26e-06
AT1G76540	CYCLIN-DEPENDENT KINASE B2;1 (CDKB2;1)	0.89	3.5e-25
AT3G01330	DP-E2F-LIKE PROTEIN 3 (DEL3)	0.65	9.61e-09
AT3G02820		0.44	1.24e-05
AT3G04850	(TCX4)	0.63	3.03e-08
AT3G22760	(SOL1)	1.6	1.32e-103
AT3G27060	TSO MEANING 'UGLY' IN CHINESE 2 (TSO2)	0.79	8.52e-52
AT3G51670	(PATL6)	0.85	1.06e-44
AT3G54180	CYCLIN-DEPENDENT KINASE B1;1 (CDKB1;1)	0.92	2.97e-25
AT3G57860	UV-B-INSENSITIVE 4-LIKE (UVI4-LIKE)	0.73	2.29e-09
AT4G14770	TESMIN/TSO1-LIKE CXC 2 (TCX2)	0.83	1.17e-38
AT4G37630	CYCLIN D5;1 (CYCD5;1)	0.79	2.28e-15
AT5G01630	BRCA2-LIKE B (BRCA2B)	0.41	5.03e-07
AT5G02220	SIAMESE-RELATED 4 (SMR4)	1.15	7.29e-08
AT5G11300	MITOTIC-LIKE CYCLIN 3B FROM ARABIDOPSIS (CYC3B)	1.31	8.07e-18
AT5G11510	MYB DOMAIN PROTEIN 3R-4 (MYB3R-4)	0.62	1.91e-12
AT5G24330	ARABIDOPSIS TRITHORAX-RELATED PROTEIN 6 (ATXR6)	0.42	0.0047
AT5G46280	MINICHROMOSOME MAINTENANCE 3 (MCM3)	0.42	1.23e-13
AT5G60880	BREAKING OF ASYMMETRY IN THE STOMATAL LINEAGE (BASL)	0.91	4.52e-08
AT5G62410	STRUCTURAL MAINTENANCE OF CHROMOSOMES 2 (SMC2)	0.42	4.33e-12
1 gene (cell cycle, iMUTE down, MUTE bound)
Locus Identifier	Primary Gene Symbol	iMUTE logFC	iMUTE qVal
AT2G23430	KRP1	-0.66	1.4e-08

## Sheet: Currated cell cycle gene list
Currated Cell cycle gene list
AGI	Gene Symbol	iMUTE logFC	iMUTE qVal
AT1G02970	WEE1	0.51	6.29e-06
AT1G04020	ROW1	0.24	0.00161
AT1G04930	AT1G04930	-0.01	0.978
AT1G04940	Tic20-I	-0.14	0.0148
AT1G06230	GTE4	0.03	0.732
AT1G07140	SIRANBP	0.03	0.723
AT1G07270	AT1G07270	0.23	0.324
AT1G07370	PCNA1	0.45	6.73e-13
AT1G07500	SMR5	0.01	1
AT1G08130	LIG1	0.1	0.0909
AT1G08180	AT1G08180	-0.1	0.676
AT1G08560	SYP111	0.2	0.0141
AT1G09770	CDC5	0.03	0.705
AT1G12360	SEC11	0.16	0.0138
AT1G14350	MYB124	0.85	1.8e-22
AT1G14750	SDS	0.24	0.329
AT1G14830	DRP1C	0.18	0.000266
AT1G15570	CYCA2;3	0.45	4.55e-07
AT1G16330	CYCB3;1	0.32	0.0237
AT1G18040	CDKD1;3	0.06	0.67
AT1G19270	DA1	0.15	0.236
AT1G20330	SMT2	-0.09	0.148
AT1G20590	AT1G20590	0.6	5.73e-05
AT1G20610	CYCB2;3	0.4	0.000163
AT1G20930	CDKB2;2	0.49	4.76e-06
AT1G22270	AT1G22270	0.01	0.946
AT1G22530	PATL2	-0.17	0.000532
AT1G22920	CSN5A	0.14	0.0705
AT1G22970	AT1G22970	0.03	0.867
AT1G22980	AT1G22980	-0.06	0.883
AT1G24590	SOB2	-0.12	1
AT1G25580	SOG1	0.14	0.229
AT1G26840	ORC6	0.27	0.0431
AT1G27630	CYCT1;3	-0.07	0.417
AT1G28560	SRD2	-0.06	0.833
AT1G29400	ML5	0.15	0.0127
AT1G30690	AT1G30690	-0.12	0.106
AT1G33240	GTL1	-0.39	4.82e-13
AT1G34355	PS1	0.27	0.0109
AT1G34460	CYCB1;5	0.02	0.962
AT1G35440	CYCT1;1	NA
AT1G44110	CYCA1;1	0.67	3.72e-14
AT1G44900	MCM2	0.5	7.01e-17
AT1G47210	CYCA3;2	0.4	8.85e-09
AT1G47220	CYCA3;3	-0.02	1
AT1G47230	CYCA3;4	0	0.992
AT1G47870	E2FC	0.4	2.26e-06
AT1G48270	GCR1	0.12	0.501
AT1G48380	RHL1	0.12	0.425
AT1G49620	KRP7	0	0.995
AT1G49910	BUB3.2	0.61	4.92e-05
AT1G55350	EMB80	0	0.973
AT1G64625	AT1G64625	-0.24	0.378
AT1G65470	NFB2	0.25	0.00249
AT1G66170	MMD1	0.32	1
AT1G66750	CDKD;2	0.06	0.709
AT1G68310	AE7	-0.04	0.72
AT1G69380	RRG	0.04	0.839
AT1G69400	AT1G69400	0.27	0.218
AT1G69690	TCP15	0.03	0.897
AT1G70210	CYCD1;1	0.37	0.000104
AT1G71150	AT1G71150	0.14	1
AT1G71230	CSN5B	0.14	0.408
AT1G72150	PATL1	-0.33	1.03e-13
AT1G72160	AT1G72160	-0.19	0.000806
AT1G73690	CDKD1;1	0.04	0.861
AT1G76310	CYCB2;4	0.11	0.468
AT1G76540	CDKB2;1	0.89	3.5e-25
AT1G77390	TAM	0.4	0.0651
AT1G77620	AT1G77620	0.04	0.759
AT1G77720	PPK1	0.1	0.395
AT1G80370	CYCA2;4	0.11	0.497
AT2G01120	ORC4	0.39	4.18e-06
AT2G01905	CYCJ18	0.29	0.251
AT2G02820	MYB88	0.31	0.00108
AT2G03670	CDC48B	0.01	0.978
AT2G07690	MCM5	0.43	2.51e-13
AT2G14050	MCM9	0.39	0.000703
AT2G14120	DRP3B	0.08	0.239
AT2G16440	MCM4	0.42	2.45e-09
AT2G17620	CYCB2;1	0.09	0.734
AT2G18040	PIN1AT	0.05	0.438
AT2G18290	EMB2783	-0.17	0.101
AT2G19520	NFC4	0.12	0.0442
AT2G20000	HBT	0.18	0.0177
AT2G20110	AT2G20110	0.51	0.000822
AT2G20580	RPN1A	0.09	0.0504
AT2G21800	EME1A	0.21	0.327
AT2G22010	RKP	-0.17	0.012
AT2G22140	EME1B	0.12	0.657
AT2G22490	CYCD2;1	0.28	6.88e-05
AT2G23080	CKA3	0.08	0.335
AT2G23430	KRP1	-0.66	1.4e-08
AT2G26430	RCY1	0.1	0.244
AT2G26760	CYCB1;4	0.29	0.00626
AT2G27170	TTN7	0.14	0.023
AT2G27760	IPT2	0.07	0.685
AT2G27960	CKS1AT	0.2	0.0425
AT2G27970	CKS2	0.8	2.9e-16
AT2G29680	CDC6	0.45	6.99e-05
AT2G31270	CDT1A	0.08	0.453
AT2G31580	AT2G31580	0	0.999
AT2G32710	KRP4	-0.1	0.44
AT2G32840	AT2G32840	-0.01	0.978
AT2G34780	MEE22	-0.14	0.0574
AT2G36010	E2F3	0.3	0.0022
AT2G37560	ORC2	0.62	1.21e-05
AT2G38620	CDKB1;2	0.55	4.06e-06
AT2G40430	AT2G40430	-0.2	4.98e-05
AT2G41451	AT2G41451	-0.11	1
AT2G42260	UVI4	0.3	0.0777
AT2G42890	ML2	0.29	0.000996
AT2G44740	CYCP4;1	-0.07	0.738
AT2G44950	RDO4	0.09	0.321
AT2G45080	cycp3;1	0.34	0.134
AT2G45250	AT2G45250	0.02	0.845
AT2G47990	SWA1	-0.21	0.0109
AT3G01330	E2L2	0.65	9.61e-09
AT3G01600	NAC044	0.31	0.205
AT3G01610	emb1354	-0.04	0.706
AT3G02820	AT3G02820	0.44	1.24e-05
AT3G04850	AT3G04850	0.63	3.03e-08
AT3G05380	ATALY2	0.25	0.00102
AT3G05870	APC11	-0.04	0.807
AT3G07100	SEC24A	0.09	0.111
AT3G07980	MAPKKK6	0.14	0.168
AT3G08550	KOB1	0.27	1.51e-05
AT3G09370	MYB3R-3	0.18	0.171
AT3G09660	MCM8	0.28	0.0342
AT3G09840	CDC48A	0.24	3.56e-09
AT3G10525	SMR1	-0.52	7.59e-09
AT3G11520	CYCB1;3	0.18	0.17
AT3G12280	RBR1	0.27	5.38e-06
AT3G13530	MAPKKK7	0.09	0.236
AT3G14190	CMR1	0.04	0.835
AT3G15150	MMS21	0.09	0.603
AT3G16160	AT3G16160	0.21	1
AT3G16640	TCTP	0.11	0.00769
AT3G17590	CHE1	0.01	0.954
AT3G18730	TSK	0.45	4.44e-07
AT3G19150	KRP6	0.07	0.734
AT3G19590	BUB3.1	0.46	3.52e-07
AT3G20780	TOP6B	0.19	0.0582
AT3G21430	ATALY3	0.03	0.776
AT3G21850	SK9	-0.02	1
AT3G21870	CYCP2;1	-0.49	0.000907
AT3G22760	SOL1	1.6	1.32e-103
AT3G22780	TSO1	-0.03	0.701
AT3G23580	RNR2A	-0.34	7.88e-06
AT3G24810	KRP5	-0.05	0.841
AT3G25100	CDC45	0.52	2.92e-07
AT3G25980	MAD2	0.26	0.015
AT3G27010	TCP20	0.12	0.454
AT3G27060	TSO2	0.79	8.52e-52
AT3G27630	SMR7	0.13	0.695
AT3G29320	PHS1	0.14	0.00946
AT3G47460	ATSMC2	0.59	4.48e-15
AT3G48160	E2L3	0.37	0.000995
AT3G48750	CDKA;1	0.24	0.000142
AT3G50000	CKA2	0.17	0.00281
AT3G50070	CYCD3;3	0.17	0.102
AT3G50410	OBP1	-0.17	0.466
AT3G50630	KRP2	-0.37	0.00136
AT3G51280	AT3G51280	0.24	0.00977
AT3G51670	AT3G51670	0.85	1.06e-44
AT3G51800	EBP1	-0.13	0.00438
AT3G53230	AtCDC48B	0.52	1.99e-09
AT3G54180	CDKB1;1	0.92	2.97e-25
AT3G54710	CDT1B	-0.07	0.669
AT3G57200	AT3G57200	0.32	0.124
AT3G57860	UVI4-LIKE	0.73	2.29e-09
AT3G60190	EDR3	0.15	0.0155
AT3G60550	CYCP3;2	-0.43	0.0283
AT3G62980	TIR1	-0.07	0.287
AT3G63120	CYCP1;1	-0.18	0.0198
AT4G00020	MEE43	0.4	1.06e-09
AT4G02060	PRL	0.45	9.82e-15
AT4G02570	CUL1	0.12	0.00489
AT4G02980	ABP1	0.31	0.00361
AT4G03270	CYCD6;1	0.36	0.0552
AT4G04950	GRXS17	0.05	0.547
AT4G05440	EDA35	-0.05	0.736
AT4G09160	AT4G09160	-0.07	0.421
AT4G11920	FZR1	-0.12	0.58
AT4G12620	UNE13	0.31	0.00057
AT4G14220	RHF1A	0.12	0.291
AT4G14700	ORC1A	0.22	0.174
AT4G14770	TCX2	0.83	1.17e-38
AT4G19560	CYCT1;2	0.18	0.541
AT4G19600	CYCT1;4	0.06	0.563
AT4G20900	TDM1	-0.05	1
AT4G21070	BRCA1	0.43	8.92e-06
AT4G22910	FZR2	0.16	0.138
AT4G24940	SAE1A	0.06	0.537
AT4G28080	AT4G28080	-0.4	4.28e-26
AT4G28980	CDKF;1	0.08	0.379
AT4G29000	AT4G29000	0.18	0.0765
AT4G29170	ATMND1	0.11	0.541
AT4G29860	TAN	0.11	0.483
AT4G29910	ORC5	-0.13	0.278
AT4G30820	AT4G30820	0	0.998
AT4G30825	AT4G30825	-0.19	0.00749
AT4G32700	AT4G32700	0.15	0.159
AT4G32730	PC-MYB1	0.34	1.18e-08
AT4G33270	CDC20.1	0.08	0.28
AT4G33650	NOXY15	-0.08	0.288
AT4G34160	CYCD3;1	0.35	2.59e-07
AT4G35050	NFC3	0.31	7.63e-06
AT4G35620	CYCB2;2	0.21	0.17
AT4G36860	AT4G36860	-0.1	0.245
AT4G37490	CYCB1;1	0.09	0.571
AT4G37630	CYCD5;1	0.79	2.28e-15
AT4G37650	SHR	-0.11	0.326
AT4G38280	AT4G38280	0.01	0.932
AT4G38600	UPL3	0.08	0.186
AT5G01630	BRCA2B	0.41	5.03e-07
AT5G02110	CYCD7;1	-0.07	1
AT5G02220	SMR4	1.15	7.29e-08
AT5G02320	MYB3R-5	0.07	0.79
AT5G02420	AT5G02420	-0.13	0.643
AT5G02470	DPA	0.05	0.754
AT5G03340	AtCDC48C	0.15	0.039
AT5G03415	DPB	0.05	0.723
AT5G04470	SIM	-0.27	0.0177
AT5G06150	CYCB1;2	0.24	0.00661
AT5G07290	ML4	0.02	0.879
AT5G07450	CYCP4;3	-0.77	0.000658
AT5G08550	ILP1	0.11	0.245
AT5G09790	SDG15	-0.09	0.665
AT5G10270	CDKC;1	0.21	0.0265
AT5G10440	CYCD4;2	0.08	0.798
AT5G10810	ER	0.24	0.00827
AT5G11300	CYCA2;2	1.31	8.07e-18
AT5G11510	MYB3R-4	0.62	1.91e-12
AT5G13840	FZR3	0.05	0.607
AT5G14250	FUS11	0.25	2.28e-05
AT5G14960	E2L1	0.03	0.942
AT5G16690	ORC3	0.51	1.39e-07
AT5G22000	RHF2A	-0.04	0.598
AT5G22010	RFC1	-0.02	0.832
AT5G22110	DPB2	0.39	0.000355
AT5G22220	E2FB	0.4	0.00131
AT5G24330	SDG34	0.42	0.0047
AT5G24630	MID	0.17	0.168
AT5G25380	CYCA2;1	0.3	0.261
AT5G25790	AT5G25790	0	0.993
AT5G27610	ATALY1	0.24	0.055
AT5G27620	CYCH;1	0.06	0.642
AT5G35520	MIS12	-0.05	0.792
AT5G40460	AT5G40460	-0.02	0.954
AT5G42970	FUS8	0.11	0.151
AT5G43080	CYCA3;1	0.42	0.00112
AT5G44330	AT5G44330	-0.02	1
AT5G44635	MCM6	0.45	5.06e-11
AT5G45190	AT5G45190	-0.07	0.442
AT5G45610	SUV2	-0.11	0.355
AT5G46280	MCM3	0.42	1.23e-13
AT5G48600	SMC3	0.33	1.69e-06
AT5G48630	AT5G48630	0.05	0.701
AT5G48640	AT5G48640	-0.13	0.276
AT5G48820	KRP3	-0.02	0.945
AT5G49880	NES1	0.16	0.053
AT5G50580	SAE1B	0.05	0.641
AT5G50680	SAE1B	0.05	0.646
AT5G51020	CRL	0.06	0.542
AT5G54260	MRE11	0.25	0.0255
AT5G55280	FTSZ1-1	-0.06	0.417
AT5G58230	MSI1	0.13	0.0576
AT5G58590	RANBP1	-0.07	0.449
AT5G60880	BASL	0.91	4.52e-08
AT5G61650	CYCP4;2	-0.67	1.73e-05
AT5G61960	ML1	-0.02	0.795
AT5G62410	TTN3	0.42	4.33e-12
AT5G63135	AT5G63135	0.31	0.111
AT5G63370	CDKG1	-0.02	0.782
AT5G63610	HEN3	0.17	0.0785
AT5G63960	AT5G63960	0.35	1.06e-07
AT5G64960	CDKC;2	0	0.98
AT5G65420	CYCD4;1	0.3	0.0955
AT5G66130	RAD17	0.23	0.212
AT5G67260	CYCD3;2	0.38	9.2e-12
AT5G67380	CKA1	0.05	0.585
AT1G04945	HIT-type Zinc finger family	NA	NA
AT2G16780	MSI02	NA	NA
AT4G29730	MSI5	NA	NA
AT5G00540	MYB3R2	NA	NA
