# Supplementary material for: Cell Cycle Dynamics during Stomatal Development: Window of MUTE Action and Ramification of Its Loss-of-Function on an Uncommitted Precursor
Source: Plant Cell Physiol. 2023 Jan 4;64(3):325–35. doi: 10.1093/pcp/pcad002 (PMC10016323; doi:10.1093/pcp/pcad002)
Supplement: pcad002_Supp [file pcad002_supp.zip › suppl_data/pcp-2022-e-00250-File022.xlsx]

## Sheet: Linear Regression MUTE Duration
	G1 Duration	S/G2/M Duration	Cell Cycle Duration
Best-fit values
Slope	0.3114	0.2557	0.7414
Y-intercept	3.782	6.166	12.81
X-intercept	-12.14	-24.11	-17.28
1/slope	3.211	3.911	1.349
Std. Error
Slope	0.08691	0.03483	0.1086
Y-intercept	1.717	0.6879	2.144
95% Confidence Intervals
Slope	0.1320 to 0.4908	0.1838 to 0.3276	0.5173 to 0.9655
Y-intercept	0.2386 to 7.325	4.746 to 7.586	8.389 to 17.24
X-intercept	-53.84 to -0.5010	-40.83 to -14.64	-32.88 to -8.807
Goodness of Fit
R squared	0.3485	0.6919	0.6602
Sy.x	3.489	1.398	4.358
Is slope significantly non-zero?
F	12.84	53.9	46.64
DFn, DFd	1, 24	1, 24	1, 24
P value	0.0015	<0.0001	<0.0001
Deviation from zero?	Significant	Significant	Significant
Equation	Y = 0.3114*X + 3.782	Y = 0.2557*X + 6.166	Y = 0.7414*X + 12.81
Data
Number of X values	78	78	78
Maximum number of Y replicates	1	1	1
Total number of values	26	26	26
Number of missing values	52	52	52

## Sheet: Linear Regression MUTE-CFP
	G1 Duration	Cell Cycle Duration
Best-fit values
Slope	0.05637	-0.5111
Y-intercept	9.541	26.02
X-intercept	-169.2	50.91
1/slope	17.74	-1.957
Std. Error
Slope	0.1527	0.259
Y-intercept	0.824	1.365
95% Confidence Intervals
Slope	-0.2582 to 0.3709	-1.046 to 0.02353
Y-intercept	7.844 to 11.24	23.20 to 28.84
X-intercept	-infinity to -25.86	24.37 to +infinity
Goodness of Fit
R squared	0.005419	0.1396
Sy.x	4.243	6.935
Is slope significantly non-zero?
F	0.1362	3.893
DFn, DFd	1, 25	1, 24
P value	0.7152	0.0601
Deviation from zero?	Not Significant	Not Significant
Equation	Y = 0.05637*X + 9.541	Y = -0.5111*X + 26.02
Data
Number of X values	81	81
Maximum number of Y replicates	1	1
Total number of values	27	26
Number of missing values	54	55

## Sheet: Linear Regression MUTE-mitosis
	S/G2/M Duration	Cell Cycle Duration
Best-fit values
Slope	-0.2789	-1.549
Y-intercept	10.09	22.3
X-intercept	36.16	14.4
1/slope	-3.585	-0.6458
Std. Error
Slope	0.2406	0.6624
Y-intercept	0.7791	2.145
95% Confidence Intervals
Slope	-0.7756 to 0.2177	-2.916 to -0.1814
Y-intercept	8.479 to 11.70	17.87 to 26.73
X-intercept	11.28 to +infinity	6.350 to 142.2
Goodness of Fit
R squared	0.05302	0.1855
Sy.x	2.451	6.747
Is slope significantly non-zero?
F	1.344	5.465
DFn, DFd	1, 24	1, 24
P value	0.2578	0.0281
Deviation from zero?	Not Significant	Significant
Equation	Y = -0.2789*X + 10.09	Y = -1.549*X + 22.30
Data
Number of X values	78	78
Maximum number of Y replicates	1	1
Total number of values	26	26
Number of missing values	52	52

## Sheet: t-tests
Table Analyzed	mute G0 values for t-test	mute G0 values for t-test	mute G0 values for t-test	mute G1 values for t-test	mute G1 values for t-test	mute G1 values for t-test	mute SG2M values for t-test	mute SG2M values for t-test	mute SG2M values for t-test	Con G0 values for t-test	Con G0 values for t-test	Con G0 values for t-test	Con G1 values for t-test	Con G1 values for t-test	Con G1 values for t-test	Con S/G2/M values for t-test	Con S/G2/M values for t-test	Con S/G2/M values for t-test
Column B	Div 2	Div 3	Div 3	Div 2	Div 3	Div 3	Div 2	Div 3	Div 3	Div 2	Div 3	Div 3	Div 2	Div 3	Div 3	Div 2	Div 3	Div 3
vs.	vs.	vs.	vs.	vs.	vs.	vs.	vs.	vs.	vs.	vs.	vs.	vs.	vs.	vs.	vs.	vs.	vs.	vs.
Column A	Div 1	Div 2	Div 1	Div 1	Div 2	Div 1	Div 1	Div 2	Div 1	Div 1	Div 2	Div 1	Div 1	Div 2	Div 1	Div 1	Div 2	Div 1
Unpaired t test
P value	0.0073	0.1201	0.0004	<0.0001	<0.0001	<0.0001	0.1767	0.0004	<0.0001	0.6588	0.4585	0.419	0.2191	0.0586	0.6514	0.8898	0.0748	0.0303
P value summary	**	ns	***	****	****	****	ns	***	****	ns	ns	ns	ns	ns	ns	ns	ns	*
Significantly different (P < 0.05)?	Yes	No	Yes	Yes	Yes	Yes	No	Yes	Yes	No	No	No	No	No	No	No	No	Yes
One- or two-tailed P value?	Two-tailed	Two-tailed	Two-tailed	Two-tailed	Two-tailed	Two-tailed	Two-tailed	Two-tailed	Two-tailed	Two-tailed	Two-tailed	Two-tailed	Two-tailed	Two-tailed	Two-tailed	Two-tailed	Two-tailed	Two-tailed
t, df	t=2.931, df=24	t=1.605, df=27	t=4.066, df=25	t=5.167, df=26	t=4.913, df=27	t=8.549, df=27	t=1.389, df=26	t=4.197, df=22	t=5.247, df=22	t=0.4565, df=9	t=0.7710, df=10	t=0.8469, df=9	t=1.283, df=15	t=2.019, df=18	t=0.4624, df=13	t=0.1418, df=11	t=1.925, df=14	t=2.485, df=11
How big is the difference?
Mean of column A	6.313	9.464	6.313	4.214	11	4.214	5.143	5.625	5.143	5.35	6.583	5.35	7.25	4.591	7.25	6.25	6.438	6.25
Mean of column B	9.464	11.68	11.68	11	22.37	22.37	5.625	7.3	7.3	6.583	13.17	13.17	4.591	8.722	8.722	6.438	8.438	8.438
Difference between means (B - A) ± SEM	3.152 ± 1.075	2.219 ± 1.382	5.371 ± 1.321	6.786 ± 1.313	11.37 ± 2.314	18.15 ± 2.123	0.4821 ± 0.3471	1.675 ± 0.3991	2.157 ± 0.4111	1.233 ± 2.702	6.583 ± 8.538	7.817 ± 9.229	-2.659 ± 2.073	4.131 ± 2.046	1.472 ± 3.184	0.1875 ± 1.323	2.000 ± 1.039	2.188 ± 0.8801
95% confidence interval	0.9321 to 5.371	-0.6175 to 5.056	2.650 to 8.091	4.086 to 9.485	6.619 to 16.11	13.80 to 22.51	-0.2314 to 1.196	0.8473 to 2.503	1.305 to 3.010	-4.878 to 7.345	-12.44 to 25.61	-13.06 to 28.69	-7.078 to 1.760	-0.1671 to 8.430	-5.406 to 8.351	-2.724 to 3.099	-0.2281 to 4.228	0.2503 to 4.125
R squared (eta squared)	0.2635	0.08711	0.398	0.5067	0.472	0.7302	0.06907	0.4446	0.5559	0.02263	0.05611	0.07382	0.09884	0.1847	0.01618	0.001823	0.2093	0.3596
F test to compare variances
F, DFn, Dfd	2.298, 13, 11	1.718, 14, 13	3.949, 14, 11	3.221, 13, 13	3.130, 14, 13	10.08, 14, 13	1.120, 13, 13	1.410, 9, 13	1.259, 9, 13	2.658, 5, 4	14.88, 5, 5	39.55, 5, 4	4.727, 5, 10	5.015, 8, 10	1.061, 8, 5	2.136, 7, 4	3.405, 7, 7	1.595, 4, 7
P value	0.175	0.3373	0.0276	0.0439	0.0471	0.0002	0.8407	0.5552	0.6843	0.3649	0.0101	0.0034	0.0356	0.0206	0.9942	0.4833	0.1283	0.5531
P value summary	ns	ns	*	*	*	***	ns	ns	ns	ns	*	**	*	*	ns	ns	ns	ns
Significantly different (P < 0.05)?	No	No	Yes	Yes	Yes	Yes	No	No	No	No	Yes	Yes	Yes	Yes	No	No	No	No
Data analyzed
Sample size, column A	12	14	12	14	14	14	14	14	14	5	6	5	6	11	6	5	8	5
Sample size, column B	14	15	15	14	15	15	14	10	10	6	6	6	11	9	9	8	8	8
